# Supplementary material for: AIP56, an AB toxin secreted by Photobacterium damselae subsp. piscicida, has tropism for myeloid cells
Source: Front Immunol. 2025 Jan 13;15:1527088. doi: 10.3389/fimmu.2024.1527088 (PMC11769971; doi:10.3389/fimmu.2024.1527088)
Supplement: Supplementary file 1 [file DataSheet1.xlsx]

## Sheet: Figure 2C
Figure 2C		NOTE: to edit source data file please unprotect the sheet
													Intact NF-ĸB p65 / Actin
												Mouse B-cells
												AIP56-488+		AIP56-488-
											AIP56:	-	+	-	+
											n=1 (circles)	1.21511	1.33889	1.23092	1.28435
											n=2 (squares)	0.784887	0.94231	0.769076	0.871688
											Red box: image represented in the paper.
											Black dash: Not defined.

## Sheet: Figure 2F
Figure 2F		NOTE: to edit source data file please unprotect the sheet
															Intact NF-ĸB p65 / Actin
															mBMDM
															M0		M1		M2
														AIP56:	-	+	-	+	-	+
														n=1 (circles)	0.764732	0.223641	0.977259	0.70955	0.850612	0.130137
														n=2 (squares)	0.869115	0.205961	0.999642	0.81796	1.15159	0.737376
														n=3 (triangles)	1.36615	0.159861	1.0231	0.782133	0.997799	0.598267
														Red box: image represented in the paper.

## Sheet: Figure 3C
Figure 3C		NOTE: to edit source data file please unprotect the sheet
																		Intact NF-ĸB p65 / Actin																											Intact NF-ĸB p65 / Actin				Intact NF-ĸB p65 / Actin
																		Human Macrophages																											Human Monocytes				Human moDCs
																		M0		M1		M2																						AIP56:	-	+		AIP56:	-
																	AIP56:	-	+	-	+	-	+																					n=1 (circles)	1.00478	0.300921		n=1 (circles)	0.995783
																	n=1 (circles)	1.35448	0.392566	1.0434	0.435192	1.12629	0.36904																					n=2 (squares)	0.848633	0.448442		n=2 (squares)	1.32239
																	n=2 (squares)	0.783855	0.272068	1.01418	0.385331	0.728251	0.292927																					n=3 (triangles)	1.14659	0.0943374		n=3 (triangles)	0.681831
																	n=3 (triangles)	0.86166	0.46765	0.942418	0.664514	1.14546	0.684373
																																														Red box: image represented in the paper.
																	Red box: image represented in the paper.																													Black dash: Not defined.
[truncated: 1 more columns]

## Sheet: Table 1
NOTE: to edit source data file please unprotect the sheet
AIP56-488 positive cells (%)									MFI of AIP56-488 positive cells (Normalized to untreated)
Sea bass myeloid lineage									Sea bass myeloid lineage
Macrophages									Macrophages
	n=1	n=2	n=3	n=4	n=5	Average	STDEV			n=1	n=2	n=3	n=4	n=5	Average	STDEV
Untreated	0	0	0	0.0028	0	0.00056	0.0012522		AIP488	48.8887	71.616	50.7254	30.0895	32.8291	46.8298	16.6585
AIP488	0.915	0.826	0.797	0.68	0.901	0.8238	0.0944442
Neutrophils									Neutrophils
	n=1	n=2	n=3	n=4	n=5	Average	STDEV			n=1	n=2	n=3	n=4	n=5	Average	STDEV
Untreated	0	0	0	0.00045	0	9e-05	0.000201246		AIP488	1.8558	2.11439	3.68117	1.5972	1.42683	2.13508	0.902738
AIP488	0.0664	0.156	0.0594	0.154	0.234	0.13396	0.0724895
Sea bass lymphoid lineage									Sea bass lymphoid lineage
IgM+ lymphocytes									IgM+ lymphocytes
	n=1	n=2	n=3			Average	STDEV			n=1	n=2	n=3			Average	STDEV
Untreated	0.0031	0.00041	0.0166			0.00670333	0.00867566		AIP488	1.27812	1.46061	1.33846			1.35906	0.0929687
AIP488	0.0203	0.0281	0.0274			0.0252667	0.00431548
IgM- lymphocytes									IgM- lymphocytes
	n=1	n=2	n=3			Average	STDEV			n=1	n=2	n=3			Average	STDEV
Untreated	0.00056	0.00051	0.0018			0.000956667	0.000730776		AIP488	1.09211	1.46108	1.32087			1.29135	0.186249
AIP488	0.0008	0.0089	0.0078			0.00583333	0.00439356

## Sheet: Table 2
NOTE: to edit source data file please unprotect the sheet
AIP56-488 positive cells (%)									MFI of AIP56-488 positive cells (Normalized to untreated)
Mouse myeloid lineage									Mouse myeloid lineage
Bone marrow									Bone marrow
Macrophages									Macrophages
	n=1	n=2	n=3			Average	STDEV			n=1	n=2	n=3			Average	STDEV
Untreated	0.0018	0.0021	0.0054			0.0031	0.0019975		AIP488	8.29193	5.22275	5.8882			6.46763	1.61454
AIP488	0.839	0.696	0.65			0.728333	0.0985613
Monocytes									Monocytes
	n=1	n=2	n=3			Average	STDEV			n=1	n=2	n=3			Average	STDEV
Untreated	0.0033	0.0124	0.0088			0.00816667	0.00458294		AIP488	2.1231	2.2546	1.98077			2.11949	0.13695
AIP488	0.29	0.242	0.227			0.253	0.032909
Eosinophils									Eosinophils
	n=1	n=2	n=3			Average	STDEV			n=1	n=2	n=3			Average	STDEV
Untreated	0.0111	0.0066	0			0.0059	0.00558301		AIP488	1.12553	1.24629	1.3703			1.24737	0.122388
AIP488	0.0665	0.0206	0.0291			0.0387333	0.0244193
Neutrophils									Neutrophils
	n=1	n=2	n=3			Average	STDEV			n=1	n=2	n=3			Average	STDEV
Untreated	0.0021	0.0018	0.0014			0.00176667	0.000351188		AIP488	0.816788	1.54466	1.11435			1.1586	0.365948
AIP488	0.0413	0.0194	0.0377			0.0328	0.0117435
mBMDM M0									mBMDM M0
	n=1	n=2	n=3			Average	STDEV			n=1	n=2	n=3			Average	STDEV
Untreated	0.0343	0.0287	0.0248			0.0292667	0.00477528		AIP488	1.90734	1.6386	1.45946			1.66846	0.225427
AIP488	0.305	0.203	0.197			0.235	0.060696
mBMDM M1									mBMDM M1
	n=1	n=2	n=3			Average	STDEV			n=1	n=2	n=3			Average	STDEV
Untreated	0.0127	0.0221	0.0275			0.0207667	0.00748955		AIP488	1.89091	2.10185	2.22973			2.07416	0.171099
AIP488	0.192	0.146	0.163			0.167	0.0232594
mBMDM M2									mBMDM M2
	n=1	n=2	n=3			Average	STDEV			n=1	n=2	n=3			Average	STDEV
Untreated	0.0209	0.0284	0.0147			0.0213333	0.00686027		AIP488	2.41975	1.65399	2.30996			2.1279	0.414073
AIP488	0.459	0.2	0.439			0.366	0.144108
Spleen									Spleen
Macrophages									Macrophages
	n=1	n=2	n=3			Average	STDEV			n=1	n=2	n=3			Average	STDEV
Untreated	0	0	0.0113			0.00376667	0.00652406		AIP488	12.4134	7.57538	6.59117			8.85998	3.11643
AIP488	0.868	0.869	0.824			0.853667	0.025697
Monocytes									Monocytes
	n=1	n=2	n=3			Average	STDEV			n=1	n=2	n=3			Average	STDEV
Untreated	0.0067	0	0.0267			0.0111333	0.0138911		AIP488	1.80207	2.87681	2.03025			2.23638	0.566245
AIP488	0.16	0.21	0.242			0.204	0.041328
DCs									DCs
	n=1	n=2	n=3			Average	STDEV			n=1	n=2	n=3			Average	STDEV
Untreated	0	0	0			0	0		AIP488	3.4454	3.40752	3.10256			3.3185	0.187959
AIP488	0.275	0.162	0.1645			0.2005	0.064531
Peritoneum									Peritoneum
Macrophages									Macrophages
	n=1	n=2	n=3			Average	STDEV			n=1	n=2	n=3			Average	STDEV
Untreated	0.015	0.0119	0.0116			0.0128333	0.00188237		AIP488	17.7884	34.0317	34.1538			28.658	9.41355
AIP488	0.981	0.971	0.997			0.983	0.0131149
Neutrophils									Neutrophils
	n=1	n=2	n=3			Average	STDEV			n=1	n=2	n=3			Average	STDEV
Untreated	0.0037	0.0014	0.0034			0.00283333	0.00125033		AIP488	0.970238	0.661082	1.22906			0.953462	0.284362
AIP488	0.0977	0.0942	0.0664			0.0861	0.0171502
Blood									Blood
Neutrophils									Neutrophils
	n=1	n=2	n=3			Average	STDEV			n=1	n=2	n=3			Average	STDEV
Untreated	0.0001	0	0			3.33333e-05	5.7735e-05		AIP488	2.12409	1.79562	1.84672			1.92214	0.176747
AIP488	0.131	0.0366	0.0423			0.0699667	0.0529332
Mouse lympoid lineage									Mouse lympoid lineage
Spleen									Spleen
B-cells									B-cells
	n=1	n=2	n=3			Average	STDEV			n=1	n=2	n=3			Average	STDEV
Untreated	0.00013	0.0003	0.0169			0.00577667	0.00963346		AIP488	1.46108	3.16199	2.6781			2.43372	0.876395
AIP488	0.0832	0.0742	0.0876			0.0816667	0.00683032
B1-cells									B1-cells
	n=1	n=2				Average	STDEV			n=1	n=2				Average	STDEV
Untreated	0.0023	0.0543				0.0283	0.0367696		AIP488	6.21281	5.31				5.76141	0.638386
AIP488	0.391	0.286				0.3385	0.0742462
B2-cells									B2-cells
	n=1	n=2				Average	STDEV			n=1	n=2				Average	STDEV
Untreated	0.00098	0.0115				0.00624	0.00743876		AIP488	3.16558	2.58333				2.87446	0.411714
AIP488	0.16	0.0577				0.10885	0.072337
T-cells									T-cells
	n=1	n=2	n=3			Average	STDEV			n=1	n=2	n=3			Average	STDEV
Untreated	0.00027	0	0.0023			0.000856667	0.00125723		AIP488	1.13529	1.17699	1.25			1.18743	0.0580609
AIP488	0.0121	0.0165	0.0311			0.0199	0.00994585
Tc-cells									Tc-cells
	n=1	n=2				Average	STDEV			n=1	n=2				Average	STDEV
Untreated	0	0				0	0		AIP488	1.09804	1.22				1.15902	0.0862393
AIP488	0.0162	0.0041				0.01015	0.00855599
Th-cells									Th-cells
	n=1	n=2				Average	STDEV			n=1	n=2				Average	STDEV
Untreated	0.00021	0.0013				0.000755	0.000770746		AIP488	1.08527	1.11628				1.10078	0.0219258
AIP488	0.011	0.0111				0.01105	7.07107e-05

## Sheet: Table 3
NOTE: to edit source data file please unprotect the sheet
AIP56-488 positive cells (%)									MFI of AIP56-488 positive cells (Normalized to untreated)
Human myeloid lineage									Human myeloid lineage
M0									M0
	n=1	n=2	n=3			Average	STDEV			n=1	n=2	n=3			Average	STDEV
Untreated	0.0031	0.0174	0.0148			0.0117667	0.0076173		AIP488	25.7254	17.9182	19.2834			20.9757	4.16961
AIP488	0.992	0.984	0.78			0.918667	0.120155
M1									M1
	n=1	n=2	n=3			Average	STDEV			n=1	n=2	n=3			Average	STDEV
Untreated	0.0026	0.0033	0.0084			0.00476667	0.00316596		AIP488	13.2305	5.55934	4.18578			7.65853	4.87406
AIP488	0.987	0.9628	0.906			0.951933	0.041579
M2									M2
	n=1	n=2	n=3			Average	STDEV			n=1	n=2	n=3			Average	STDEV
Untreated	0.00329	0.0189	0.0264			0.0161967	0.0117898		AIP488	37.6825	18.2703	19.505			25.1526	10.8688
AIP488	0.9925	0.973	0.933			0.966167	0.0303329
Monocytes									Monocytes
	n=1	n=2	n=3			Average	STDEV			n=1	n=2	n=3			Average	STDEV
Untreated	0	0.0011	0.0011			0.000733333	0.000635085		AIP488	4.46929	12.2165	12.0874			9.59104	4.43604
AIP488	0.836	0.988	0.983			0.935667	0.0863501
moDCs									moDCs
	n=1	n=2	n=3			Average	STDEV			n=1	n=2	n=3			Average	STDEV
Untreated	0.0052	0.0019	0.0069			0.00466667	0.00254231		AIP488	3.25	4.79064	7.85948			5.30004	2.34658
AIP488	0.833	0.544	0.789			0.722	0.155714
Neutrophils									Neutrophils
	n=1	n=2	n=3	n=4		Average	STDEV			n=1	n=2	n=3	n=4		Average	STDEV
Untreated	0.128	0.0131	0.0053	0.0039		0.037575	0.0604191		AIP488	3.60618	3.61765	2.16604	1.92364		2.82837	0.910159
AIP488	0.794	0.892	0.415	0.343		0.611	0.272452
Human lymphoid lineage									Human lymphoid lineage
B-cells									B-cells
	n=1	n=2	n=3			Average	STDEV			n=1	n=2	n=3			Average	STDEV
Untreated	0.0044	0	0.00034			0.00158	0.0024481		AIP488	0.867925	2.03053	1.60526			1.50124	0.588244
AIP488	0.062	0.079	0.071			0.0706667	0.0085049
T-cells									T-cells
	n=1	n=2	n=3			Average	STDEV			n=1	n=2	n=3			Average	STDEV
Untreated	0.00082	0.00015	0.00049			0.000486667	0.000335012		AIP488	1.22162	1.20192	1.03306			1.1522	0.10365
AIP488	0.011	0.012	0.01			0.011	0.001
